# Supplementary material for: Impact of Thermal Processing and Carbohydrate Carriers on Amino Acids, Sugars, Phenolic Compounds, and Maillard Reaction Markers Relevant to Nutritional Quality and Safety of Rosa canina L. Juice Powders
Source: Molecules. 2025 Sep 18;30(18):3805. doi: 10.3390/molecules30183805 (PMC12472441; doi:10.3390/molecules30183805)
Supplement: Supplementary file 1 [file molecules-30-03805-s001.zip]

Archive with 1 entries (1 files):
- molecules-3841253-supplementary.pdf
